# Supplementary material for: Towards the prediction of essential genes by integration of network topology, cellular localization and biological process information
Source: BMC Bioinformatics. 2009 Sep 16;10:290. doi: 10.1186/1471-2105-10-290 (PMC2753850; doi:10.1186/1471-2105-10-290)
Supplement: Additional file 2 — Statistical pairwise comparison of predictors. This file includes tables showing the pairwise comparison of predictors with the p-values of AUC differences between each pair of predictors. [file 1471-2105-10-290-S2.XLS]

## Sheet: balanced_dataset_comparison
ROC curves in Figure 1	balanced dataset 9	balanced dataset 3	balanced dataset 6	balanced dataset 4	balanced dataset 8	balanced dataset 5	balanced dataset 2	balanced dataset 1	balanced dataset 7	balanced dataset 10
balanced dataset 9 (AUC = 0.808)	-	0.00076	0.00294	0.00347	0.00355	0.00539	0.00674	0.00934	0.02152	0.02673
balanced dataset 3 (AUC = 0.806)	0.96913	-	0.00218	0.00271	0.00279	0.00463	0.00598	0.00858	0.02076	0.02597
balanced dataset 6 (AUC = 0.804)	0.87765	0.90839	-	0.00053	0.00061	0.00245	0.00380	0.00640	0.01858	0.02379
balanced dataset 4 (AUC = 0.803)	0.85352	0.88929	0.97803	-	0.00008	0.00192	0.00327	0.00587	0.01805	0.02326
balanced dataset 8 (AUC = 0.803)	0.85083	0.88471	0.97425	0.99687	-	0.00184	0.00319	0.00579	0.01797	0.02318
balanced dataset 5 (AUC = 0.801)	0.78412	0.80480	0.90036	0.92194	0.92251	-	0.00135	0.00395	0.01613	0.02134
balanced dataset 2 (AUC = 0.800)	0.71443	0.75762	0.84503	0.86164	0.87071	0.94612	-	0.00260	0.01478	0.01999
balanced dataset 1 (AUC = 0.797)	0.63364	0.65683	0.74310	0.76037	0.76904	0.84123	0.89703	-	0.01218	0.01739
balanced dataset 7 (AUC = 0.785)	0.27380	0.29162	0.32896	0.36641	0.37185	0.41052	0.45365	0.53776	-	0.00521
balanced dataset 10 (AUC = 0.780)	0.16465	0.18279	0.23822	0.24565	0.23161	0.27730	0.32835	0.37874	0.79070	-
Significance Level (alpha): 0.01
Upper Triangle: AUC differences
Bottom Triangle: p-values
p-value <0.01
p-value >0.01

## Sheet: network_vs_netfeatures
ROC curves in Figure 2
	net	only_ppi_metabolic_features	only_ppi_other_features	only_ppi_reg_features	only ppi inbetppi	ppi	inbetppi	inbet	c	cent	regin	metin	regout	metout	inbetmet	ident	inbetreg
net (AUC = 0.773 )	-	0.00781	0.00983	0.01614	0.02488	0.02629	0.07230	0.14443	0.15794	0.21418	0.22590	0.25469	0.25878	0.28550	0.26111	0.26472	0.27098
only_ppi_metabolic_features (AUC = 0.765)	0.3016	-	0.00202	0.00833	0.01707	0.01848	0.06449	0.13662	0.15013	0.20637	0.21809	0.24688	0.25097	0.2523	0.2533	0.25691	0.26317
only_ppi_other_features (AUC = 0.763)	0.07085	0.80155	-	0.00631	0.01505	0.01646	0.06247	0.1346	0.14811	0.20435	0.21607	0.24486	0.24895	0.25028	0.25128	0.25489	0.26115
only_ppi_reg_features (AUC = 0.757 )	0.00346	0.32181	0.40235	-	0.00874	0.01015	0.05616	0.12829	0.1418	0.19804	0.20975	0.23855	0.24263	0.24396	0.24497	0.24858	0.25484
only ppi inbetppi (AUC = 0.748)	0.00376	0.00137	0.06489	0.28339	-	0.00141	0.04742	0.11955	0.13306	0.18930	0.20101	0.22981	0.23389	0.23522	0.23623	0.23984	0.24610
ppi (AUC = 0.747)	0.00157	0.01141	0.02782	0.20647	0.82968	-	0.04601	0.11814	0.13165	0.18789	0.19961	0.22840	0.23249	0.25921	0.23482	0.23843	0.24469
inbetppi (AUC = 0.701)	0.00000	0.00000	0.00000	0.00000	0.00020	0.00015	-	0.07213	0.08564	0.14188	0.15360	0.18239	0.18648	0.18780	0.18881	0.19242	0.19868
inbet (AUC = 0.628)	0.00000	0.00000	0.00000	0.00000	0.00000	0.00000	0.00003	-	0.01351	0.06975	0.08147	0.11026	0.11435	0.11567	0.11668	0.12029	0.12655
c (AUC = 0.615)	0.00000	0.00000	0.00000	0.00000	0.00000	0.00000	0.00004	0.52636	-	0.05624	0.06796	0.09675	0.10084	0.10217	0.10317	0.10678	0.11305
cent (AUC = 0.559)	0.00000	0.00000	0.00000	0.00000	0.00000	0.00000	0.00000	0.00027	0.01038	-	0.01172	0.04051	0.04460	0.04592	0.04693	0.05054	0.05680
regin (AUC = 0.547)	0.00000	0.00000	0.00000	0.00000	0.00000	0.00000	0.00000	0.00503	0.01098	0.69013	-	0.02880	0.03288	0.03421	0.03521	0.03883	0.04509
metin (AUC = 0.518)	0.00000	0.00000	0.00000	0.00000	0.00000	0.00000	0.00000	0.00000	0.00000	0.04627	0.15687	-	0.00408	0.03081	0.00642	0.01003	0.01629
regout (AUC = 0.514)	0.00000	0.00000	0.00000	0.00000	0.00000	0.00000	0.00000	0.00000	0.00000	0.01708	0.07045	0.71755	-	0.00133	0.00233	0.00595	0.01221
metout (AUC = 0.513)	0.00000	0.00000	0.00000	0.00000	0.00000	0.00000	0.00000	0.00000	0.00000	0.02295	0.10265	0.02863	0.90465	-	0.00101	0.00462	0.01088
inbetmet (AUC = 0.512)	0.00000	0.00000	0.00000	0.00000	0.00000	0.00000	0.00000	0.00000	0.00000	0.02042	0.08684	0.61284	0.83165	0.94367	-	0.00361	0.00987
ident (AUC = 0.508)	0.00000	0.00000	0.00000	0.00000	0.00000	0.00000	0.00000	0.00000	0.00000	0.00435	0.03898	0.35995	0.38143	0.66785	0.73395	-	0.00626
inbetreg (AUC = 0.502	0.00000	0.00000	0.00000	0.00000	0.00000	0.00000	0.00000	0.00000	0.00001	0.03353	0.01581	0.41519	0.47640	0.59240	0.62994	0.73284	-
Significance Level (alpha): 0.01
Upper Triangle: AUC differences
Bottom Triangle: p-values
p-value <0.01
p-value >0.01

## Sheet: network_exclusion
ROC curves in Additional File 3
	net_no_ident	net	net_no_metin	net_no_regin_regout_inbetreg	net_no_inbetreg	net_no_regout	net_no_regin	net_no_metout	net_no_c	net_no_inbetmet	net_no_cent	net_no_inbetppi	net_no_c_cent_ident	net_no_metin_metout_inbetmet	net_no_ppi	net_no_ppi inbetppi
net no ident (AUC = 0.775 )	-	0.00176	0.00228	0.00273	0.00280	0.00287	0.00300	0.00306	0.00334	0.00355	0.00451	0.00475	0.00830	0.01044	0.01656	0.02550
net (AUC = 0.773)	0.27403	-	0.00053	0.00097	0.00104	0.00112	0.00124	0.00130	0.00159	0.00180	0.00275	0.00299	0.00655	0.00868	0.01480	0.02374
net_no_metin (AUC = 0.772)	0.19302	0.75465	-	0.00044	0.00052	0.00059	0.00072	0.00078	0.00106	0.00127	0.00223	0.00247	0.00602	0.00815	0.01427	0.02321
net_no_regin_regout_inbetreg (AUC = 0.772)	0.50843	0.81433	0.91755	-	0.00007	0.00014	0.00027	0.00033	0.00061	0.00082	0.00178	0.00202	0.00557	0.00771	0.01383	0.02277
net_no_inbetreg (AUC = 0.772)	0.24536	0.65887	0.84367	0.98365	-	0.00007	0.00020	0.00026	0.00054	0.00075	0.00171	0.00195	0.00550	0.00764	0.01376	0.02270
net_no_regout (AUC = 0.772)	0.08789	0.48281	0.72322	0.97217	0.97658	-	0.00013	0.00019	0.00047	0.00068	0.00164	0.00188	0.00543	0.00756	0.01368	0.02262
net_no_regin (AUC = 0.772)	0.34949	0.68811	0.82562	0.93248	0.95338	0.96753	-	0.00006	0.00034	0.00055	0.00151	0.00175	0.00530	0.00744	0.01356	0.02249
net_no_metout (AUC = 0.772)	0.13800	0.48097	0.69450	0.93958	0.92335	0.92276	0.98551	-	0.00028	0.00049	0.00145	0.00169	0.00524	0.00737	0.01349	0.02243
net_no_c (AUC = 0.771)	0.27190	0.58806	0.71163	0.90193	0.87973	0.87154	0.93423	0.92820	-	0.00021	0.00117	0.00141	0.00496	0.00709	0.01321	0.02215
net_no_inbetmet (AUC = 0.771)	0.08591	0.33906	0.56879	0.85209	0.78709	0.74217	0.86599	0.81869	0.94909	-	0.00096	0.00120	0.00475	0.00688	0.01300	0.02194
net_no_cent (AUC = 0.770)	0.11069	0.28692	0.43054	0.70638	0.60365	0.54767	0.68468	0.62194	0.76029	0.74648	-	0.00024	0.00379	0.00593	0.01205	0.02099
net_no_inbetppi (AUC = 0.770)	0.06880	0.24354	0.36904	0.67492	0.55085	0.46903	0.64079	0.55560	0.71014	0.67729	0.94351	-	0.00355	0.00569	0.01181	0.02075
net_no_c_cent_ident (AUC = 0.766)	0.05651	0.12644	0.17081	0.33773	0.26139	0.20858	0.29868	0.24744	0.22729	0.29888	0.36317	0.49165	-	0.00213	0.00825	0.01719
net_no_metin_metout_inbetmet (AUC = 0.764)	0.00029	0.00218	0.00260	0.12210	0.02849	0.00824	0.06192	0.00532	0.05966	0.00737	0.11369	0.11329	0.67028	-	0.00612	0.01506
net_no_ppi (AUC = 0.758)	0.00473	0.01150	0.01668	0.06311	0.02671	0.02318	0.04301	0.02670	0.05207	0.02487	0.05672	0.06385	0.28645	0.33160	-	0.00894
net_no_ppi inbetppi (AUC = 0.749)	0.00046	0.00116	0.00165	0.01106	0.00322	0.00243	0.00538	0.00332	0.00585	0.00279	0.00616	0.00330	0.06074	0.05612	0.09722	-
Significance Level (alpha): 0.01
Upper Triangle: AUC differences
Bottom Triangle: p-values
p-value <0.01
p-value >0.01
				-

## Sheet: compartments
ROC curves in Figure 3	all compartments	nucleus	cytoplasm	mitochondrion	other compartment	endoplasmic reticulum
all compartments (AUC = 0.703)	-	0.04778	0.15504	0.16761	0.17880	0.19709
nucleus (AUC = 0.655)	0.00000	-	0.10725	0.11983	0.13101	0.14930
cytoplasm (AUC = 0.548)	0.00000	0.00000	-	0.01257	0.02376	0.04205
mitochondrion (AUC = 0.535)	0.00000	0.00000	0.41299	-	0.01119	0.02947
other compartment (AUC = 0.524)	0.00000	0.00000	0.22180	0.46945	-	0.01829
endoplasmic reticulum (AUC = 0.506)	0.00000	0.00000	0.02688	0.03862	0.09545	-
Significance Level (alpha): 0.01
Upper Triangle: AUC differences
Bottom Triangle: p-values
p-value <0.01
p-value >0.01

## Sheet: processes
ROC curves in Figure 4
	all processes	Metabolic process	other process	cell cycle	transcription	transport	signal transduction
all processes (AUC = 0.667)	-	0.03970	0.13101	0.13314	0.13339	0.15458	0.16472
metabolic process (AUC = 0.627)	0.00087	-	0.09131	0.09344	0.09369	0.11488	0.12502
other process (AUC = 0.536)	0.00000	0.00000	-	0.00213	0.00238	0.02357	0.03371
cell cycle (AUC = 0.534)	0.00000	0.00000	0.85991	-	0.00025	0.02144	0.03158
transcription (AUC = 0.534)	0.00000	0.00000	0.84998	0.98478	-	0.02119	0.03133
transport (AUC = 0.513)	0.00000	0.00000	0.08595	0.18616	0.21228	-	0.01014
signal transduction (AUC = 0.502)	0.00000	0.00000	0.00100	0.00505	0.00642	0.44684	-
Significance Level (alpha): 0.01
Upper Triangle: AUC differences
Bottom Triangle: p-values
p-value <0.01
p-value >0.01

## Sheet: compartments_vs_processes
ROC curves in Figure 5
	all processes and compartments	all compartments	all processes
all processes and compartments (AUC = 0.753)	-	0.05000	0.08584
all compartments (AUC = 0.703)	0.00000	-	0.03584
all processes (AUC = 0.667)	0.00000	0.04227	-
Significance Level (alpha): 0.01
Upper Triangle: AUC differences
Bottom Triangle: p-values
p-value <0.01
p-value >0.01

## Sheet: integrated_predictors
ROC curves in Figure 6
	all data	network	all processes and compartments
all data (AUC = 0.808)	-	0.03484	0.05441
network (AUC = 0.773)	0.00009	-	0.01956
all processes and compartments (AUC = 0.753)	0.00001	0.26875	-
Significance Level (alpha): 0.01
Upper Triangle: AUC differences
Bottom Triangle: p-values
p-value <0.01
p-value >0.01
