# Supplementary material for: Towards the prediction of essential genes by integration of network topology, cellular localization and biological process information
Source: BMC Bioinformatics. 2009 Sep 16;10:290. doi: 10.1186/1471-2105-10-290 (PMC2753850; doi:10.1186/1471-2105-10-290)
Supplement: Additional file 4 — List of the 470 yeast genes predicted to be non-essential. Tab-limited text file containing the 470 genes classified as non-essential with their essentiality scores, actual essentiality statuses and, if applicable, the Pubmed references showing their essentiality statuses. [file 1471-2105-10-290-S4.TXT]

GENE NAME	ESSENTIALITY SCORE	ESSENTIALITY STATUS	PUBMED ID
YHL048W	0.652	unknown	-
YJL113W	0.63	unknown	-
YPR102C	0.628	unknown	-
MAL63	0.622	unknown	-
YGR258C	0.621	non-essential	15716499
YJL114W	0.617	unknown	-
YHR187W	0.617	unknown	-
snR17B	0.614	non-essential	3308452
YHR098C	0.609	unknown	-
YLR245C	0.604	non-essential	99431800
YDL106C	0.604	non-essential	8341678
YPL249C-A	0.602	non-essential	19220866
YNL048W	0.601	essential	9748261
YHR128W	0.6	non-essential	18832321
Q0045	0.599	non-essential	9724417
YJR027W	0.594	unknown	-
SRG1	0.591	unknown	-
YLR155C	0.586	unknown	-
YGR038C-B	0.585	unknown	-
YER159C-A	0.585	unknown	-
YHR174W	0.584	unknown	-
YCR097W	0.578	unknown	-
YNL054W-A	0.576	unknown	-
YOR192C-B	0.575	unknown	-
YOR192C-A	0.575	unknown	-
YHL009W-B	0.574	unknown	-
YBR233W-A	0.574	non-essential	9819425
YNL059C	0.574	non-essential	15716499
YFL003C	0.57	non-essential	15716499
YGR162W	0.569	non-essential	15716499
YFL001W	0.566	non-essential	15716499
YFL023W	0.561	non-essential	99367714
YBL005W-B	0.557	unknown	-
YJR089W	0.557	non-essential	16608876
YLR256W-A	0.556	unknown	-
Q0250	0.556	unknown	-
YNL284C	0.555	non-essential	15716499
YMR045C	0.553	unknown	-
YGR161W-B	0.553	unknown	-
YDR210W-B	0.553	unknown	-
YDR034C-D	0.553	unknown	-
YIL131C	0.553	non-essential	15716499
YDR014W-A	0.551	unknown	-
YER100W	0.551	non-essential	8953036
YPL096C-A	0.549	non-essential	12832483
YFL033C	0.546	non-essential	15716499
YHR141C	0.543	unknown	-
YGR254W	0.542	non-essential	15716499
YDR012W	0.539	unknown	-
YHR001W	0.538	non-essential	11238399
YGR161C-C	0.534	unknown	-
snR20	0.532	essential	3530502
YML040W	0.529	unknown	-
YLR227W-A	0.529	unknown	-
YEL022W	0.528	non-essential	8953036
YDR170W-A	0.526	unknown	-
YPR118W	0.522	non-essential	15716499
YLR466W	0.521	unknown	-
YDR502C	0.52	non-essential	15716499
YNL284C-B	0.516	unknown	-
YLR157C-B	0.516	unknown	-
YAR010C	0.516	unknown	-
YGR255C	0.516	non-essential	15716499
YOL103W-B	0.514	unknown	-
YPL257W-B	0.505	unknown	-
YBR012W-B	0.505	unknown	-
YBR012W-A	0.505	unknown	-
YAR071W	0.504	non-essential	9364749
YDR210C-C	0.502	unknown	-
YGL187C	0.501	unknown	-
YGL178W	0.501	unknown	-
YJL012C	0.491	essential	10407272
YGL183C	0.482	unknown	-
YNL053W	0.476	non-essential	15716499
YFL059W	0.475	unknown	-
YNL284C-A	0.471	unknown	-
YHR063C	0.471	unknown	-
YER099C	0.471	non-essential	8953036
YMR050C	0.463	unknown	-
YDR343C	0.463	unknown	-
YCL020W	0.463	unknown	-
YDL246C	0.46	unknown	-
YER089C	0.459	unknown	-
YML073C	0.458	non-essential	15716499
YJR094W-A	0.455	non-essential	15716499
YPR158W-B	0.454	unknown	-
YPR158W-A	0.454	unknown	-
YJR028W	0.454	unknown	-
YGR109W-A	0.452	unknown	-
YFL002W-A	0.452	unknown	-
YDR342C	0.45	unknown	-
YOL103W-A	0.449	unknown	-
YKR035W-A	0.447	non-essential	15716499
YLR157C-A	0.446	unknown	-
YJR101W	0.446	non-essential	20092473
YDR106W	0.438	unknown	-
YGR109W-B	0.43	unknown	-
YHL001W	0.429	unknown	-
YFL002W-B	0.429	unknown	-
YML058W-A	0.428	non-essential	10490641
YFL016C	0.425	non-essential	9353316
YFL062W	0.423	unknown	-
YNL054W-B	0.421	unknown	-
YPR158C-D	0.418	unknown	-
YPR158C-C	0.418	unknown	-
YJR143C	0.418	unknown	-
YDR316W-B	0.418	unknown	-
YDR316W-A	0.418	unknown	-
YJR029W	0.415	unknown	-
YPR021C	0.413	non-essential	15716499
YAR033W	0.41	non-essential	12925749
YER138C	0.409	unknown	-
YGR038C-A	0.408	unknown	-
YIL111W	0.405	non-essential	15716499
YOR343W-B	0.4	unknown	-
YOR343W-A	0.4	unknown	-
YBL005W-A	0.4	unknown	-
YER160C	0.399	unknown	-
YDR098C-B	0.399	unknown	-
YDR098C-A	0.399	unknown	-
YGR292W	0.389	non-essential	15716499
MAL62	0.386	unknown	-
YOR388C	0.384	unknown	-
YMR046C	0.383	unknown	-
Q0130	0.382	non-essential	15556
YER102W	0.376	unknown	-
YHR079C-A	0.376	non-essential	18202368
YIL122W	0.376	non-essential	15716499
YGL119W	0.374	non-essential	9210471
YEL021W	0.372	unknown	-
YJR138W	0.367	non-essential	20092473
YPL060C-A	0.366	unknown	-
YLR035C-A	0.362	unknown	-
Q0275	0.362	unknown	-
Q0110	0.362	unknown	-
YCL067C	0.36	unknown	-
YER137C-A	0.357	unknown	-
YOR393W	0.354	unknown	-
YPR081C	0.35	unknown	-
YLR410W-B	0.348	unknown	-
Q0085	0.348	unknown	-
YBL029C-A	0.347	unknown	-
YHR175W	0.34	unknown	-
YGL189C	0.337	unknown	-
YDR515W	0.335	non-essential	15716499
YDR039C	0.334	unknown	-
YGR271C-A	0.333	non-essential	16510898
Q0080	0.332	unknown	-
YLR410W-A	0.331	non-essential
YJL222W	0.33	non-essential	8662642
Q0105	0.323	unknown	-
YBR299W	0.323	non-essential	15716499
YML132W	0.321	unknown	-
YNL220W	0.321	non-essential	15716499
YBR006W	0.32	non-essential	19054128
Q0140	0.317	unknown	-
YCL005W-A	0.314	non-essential	14594803
YPL275W	0.312	unknown	-
YPR011C	0.308	non-essential	15716499
YJR159W	0.301	unknown	-
YNL086W	0.301	non-essential	15716499
YMR321C	0.3	unknown	-
YLR160C	0.3	unknown	-
YOR394C-A	0.3	unknown	-
YOL166W-A	0.3	unknown	-
YDL085C-A	0.3	unknown	-
YLR301W	0.299	unknown	-
YLR158C	0.299	unknown	-
YLR157C	0.299	unknown	-
YIL056W	0.297	non-essential	15716499
YJR086W	0.293	non-essential	10593933
YCL018W	0.291	unknown	-
YCR038C	0.29	unknown	-
YGL185C	0.288	unknown	-
YHR102W	0.283	essential	9813095
YHR144C	0.282	unknown	-
YFL004W	0.273	non-essential	10480897
YPL276W	0.272	unknown	-
YCR039C	0.272	unknown	-
Q0050	0.27	unknown	-
YCL066W	0.265	unknown	-
YCR040W	0.257	unknown	-
YLR363W-A	0.256	unknown	-
YBR296C-A	0.256	unknown	-
YER074W-A	0.252	unknown	-
YLR467W	0.249	unknown	-
YAR009C	0.24	unknown	-
YGL191W	0.238	non-essential	8395517
YHR201C	0.233	unknown	-
YEL059C-A	0.233	non-essential	10821182
YDR322C-A	0.232	unknown	-
YHL015W-A	0.227	unknown	-
YGR296W	0.227	unknown	-
YBR058C-A	0.224	unknown	-
YPR036W-A	0.223	unknown	-
YHR208W	0.223	unknown	-
YGR271W	0.223	non-essential	9133744
YER015W	0.223	non-essential	8027063
YFL060C	0.223	non-essential	15716499
YNL111C	0.22	non-essential	15716499
YIL065C	0.216	non-essential	99367714
YIL085C	0.216	non-essential	15716499
YOL164W	0.213	unknown	-
YJR156C	0.213	unknown	-
YOR032W-A	0.211	unknown	-
YPR083W	0.206	non-essential	15716499
YIL127C	0.204	unknown	-
YDL244W	0.203	unknown	-
Q0120	0.201	unknown	-
YDR545W	0.2	unknown	-
YIR018C-A	0.198	unknown	-
YOL077W-A	0.197	non-essential	9857174
YOL156W	0.196	unknown	-
YOL154W	0.195	unknown	-
YGL134W	0.195	non-essential	9584169
YDR210C-D	0.194	unknown	-
YCL021W-A	0.194	unknown	-
YFL010C	0.191	non-essential	15716499
YPL019C	0.191	non-essential	10480897
YER060W-A	0.19	non-essential	99367714
YJR034W	0.188	non-essential	15716499
YJL219W	0.187	non-essential	9271421
YMR323W	0.181	unknown	-
YIL151C	0.181	unknown	-
YBL059C-A	0.18	unknown	-
YJR135W-A	0.179	non-essential	11489896
YER190W	0.178	unknown	-
YGR169C-A	0.177	unknown	-
YOL165C	0.177	non-essential	20042464
YDR246W-A	0.176	unknown	-
YJR160C	0.175	unknown	-
MEL1	0.172	unknown	-
YNR075C-A	0.171	unknown	-
YJR158W	0.168	unknown	-
YEL069C	0.168	non-essential	8953036
YHR212W-A	0.167	unknown	-
YER053C-A	0.167	unknown	-
YPR133W-A	0.167	non-essential	15716499
YLR256W	0.165	non-essential	9504906
YOL140W	0.164	unknown	-
YBR255C-A	0.164	unknown	-
YGR257C	0.164	non-essential	15716499
YJL062W-A	0.163	unknown	-
YIR041W	0.162	unknown	-
YCL073C	0.16	unknown	-
YMR212C	0.16	non-essential	11139490
YDR381C-A	0.159	unknown	-
YPL281C	0.158	unknown	-
YLR412C-A	0.157	unknown	-
YDR326C	0.157	non-essential	15716499
YGL186C	0.155	non-essential	10407277
YLR161W	0.153	unknown	-
YGL184C	0.152	unknown	-
YGL192W	0.152	non-essential	12384598
YHR053C	0.15	unknown	-
YEL076C-A	0.15	unknown	-
YDL247W	0.15	unknown	-
YLR464W	0.149	unknown	-
YDR169C-A	0.149	unknown	-
YNL019C	0.148	unknown	-
YLL064C	0.148	unknown	-
YFL057C	0.148	unknown	-
YOL019W-A	0.147	unknown	-
YIR004W	0.147	non-essential	9679141
YJR161C	0.144	unknown	-
YOL038C-A	0.142	unknown	-
YNL097C-B	0.142	unknown	-
YMR182W-A	0.142	unknown	-
YMR001C-A	0.142	unknown	-
YLR154C-G	0.142	unknown	-
YJL127C-B	0.142	unknown	-
YGR161W-C	0.142	unknown	-
YCR024C-B	0.142	unknown	-
YBR230W-A	0.142	unknown	-
tV(AAC)G1	0.142	unknown	-
tS(CGA)C	0.142	unknown	-
tP(AGG)C	0.142	unknown	-
YJL077W-B	0.141	unknown	-
YFL066C	0.141	unknown	-
YFL010W-A	0.14	unknown	-
YDL245C	0.139	unknown	-
YBL108C-A	0.139	unknown	-
YOR161C-C	0.136	unknown	-
YHR071W	0.136	unknown	-
YDR034W-B	0.136	unknown	-
YHR002W	0.135	unknown	-
YEL077C	0.135	unknown	-
YLR411W	0.135	non-essential	8756349
YMR230W-A	0.134	unknown	-
YHR213W-B	0.134	unknown	-
YJL047C-A	0.133	unknown	-
YJL205C	0.132	non-essential	19054128
YML100W-A	0.131	non-essential	15716499
YEL020W-A	0.131	essential	9822593
YIL136W	0.13	non-essential	2687271
YHR218W	0.129	unknown	-
YHR215W	0.129	non-essential	9364749
YGR294W	0.128	unknown	-
YDL248W	0.128	unknown	-
YHR214W	0.128	non-essential	9364749
YCR107W	0.128	non-essential	15716499
YLR162W-A	0.126	unknown	-
YHR211W	0.125	unknown	-
YPR151C	0.124	non-essential	15716499
YKL224C	0.123	unknown	-
YDR182W-A	0.123	unknown	-
YNL067W-B	0.122	unknown	-
YNL024C-A	0.122	unknown	-
YLR264C-A	0.122	unknown	-
YKL183C-A	0.122	unknown	-
tA(AGC)D	0.122	unknown	-
snR78	0.122	non-essential	10024243
snR77	0.122	non-essential	10024243
snR76	0.122	non-essential	10024243
snR75	0.122	non-essential	10024243
snR74	0.122	non-essential	10024243
snR73	0.122	non-essential	10024243
snR72	0.122	non-essential	10024243
YOR387C	0.121	unknown	-
YJR151C	0.121	unknown	-
YGR121W-A	0.121	unknown	-
YER188C-A	0.121	unknown	-
YOR394W	0.12	unknown	-
YOR316C-A	0.12	unknown	-
YOR192C-C	0.119	unknown	-
YHL018W	0.119	unknown	-
YOR389W	0.118	unknown	-
YDR040C	0.118	unknown	-
YPL280W	0.117	unknown	-
YHR054C	0.115	unknown	-
YJR095W	0.115	non-essential	15716499
YHR007C-A	0.114	unknown	-
YNL018C	0.113	non-essential	15716499
YER180C-A	0.113	non-essential	12620186
YHR149C	0.112	unknown	-
YOR396W	0.111	unknown	-
YOL164W-A	0.111	unknown	-
YGR146C-A	0.111	unknown	-
YDR379C-A	0.111	unknown	-
YCR075W-A	0.111	unknown	-
YAR066W	0.111	non-essential	9364749
YLR162W	0.11	unknown	-
YAR064W	0.11'	non-essential	9364749
YOL155W-A	0.109	unknown	-
YMR247W-A	0.109	unknown	-
YHL050C	0.109	unknown	-
YAR061W	0.109	unknown	-
YAR062W	0.109	non-essential	9364749
YOL013W-A	0.109	non-essential	15716499
YJR112W-A	0.108	unknown	-
YGR204C-A	0.108	unknown	-
YOL153C	0.108	non-essential	15716499
YNL277W-A	0.107	unknown	-
YNL162W-A	0.107	unknown	-
YLR406C-A	0.107	unknown	-
YFR032C-B	0.107	unknown	-
YBR196C-B	0.107	unknown	-
YBR196C-A	0.107	unknown	-
tS(UGA)I	0.107	unknown	-
tS(GCU)L	0.107	unknown	-
tM(CAU)J1	0.107	unknown	-
tL(CAA)G3	0.107	unknown	-
tA(AGC)K2	0.107	unknown	-
snR87	0.107	unknown	-
RPR1	0.107	unknown	-
YMR242W-A	0.107	non-essential	19220866
YPL278C	0.106	unknown	-
YNR034W-A	0.104	unknown	-
YMR272W-B	0.104	unknown	-
YPL189C-A	0.103	unknown	-
YLR419W	0.103	unknown	-
YIL176C	0.103	unknown	-
YER078W-A	0.102	unknown	-
YPL158C	0.102	non-essential	15716499
YGR273C	0.102	non-essential	15716499
YDR524W-C	0.101	unknown	-
YFL061W	0.1	unknown	-
YHR213W	0.098	non-essential	9364749
YLR156W	0.097	unknown	-
tL(CAA)K	0.097	unknown	-
YKL096C-B	0.097	non-essential	19220866
YFL012W	0.097	non-essential	15716499
YHR050W-A	0.096	unknown	-
YDR366C	0.096	unknown	-
YAR068W	0.095	non-essential	9364749
YIL102C	0.095	non-essential	15716499
YHR219W	0.094	unknown	-
YHR213W-A	0.094	unknown	-
YHR192W	0.094	unknown	-
YEL073C	0.094	unknown	-
YDR038C	0.094	unknown	-
YJL103C	0.094	non-essential	15716499
YHR055C	0.093	unknown	-
YFL064C	0.093	unknown	-
YMR122W-A	0.092	unknown	-
YML054C-A	0.092	unknown	-
YJL133C-A	0.092	unknown	-
YPL283C	0.091	unknown	-
YOL159C-A	0.091	unknown	-
YGR035W-A	0.091	unknown	-
YCR096C	0.091	unknown	-
YAL037C-A	0.091	unknown	-
YJR044C	0.091	non-essential	15716499
YER189W	0.09	unknown	-
YLL006W-A	0.089	unknown	-
YKL068W-A	0.089	unknown	-
YCR104W	0.089	unknown	-
YBR182C-A	0.089	unknown	-
YIL172C	0.088	unknown	-
YHR022C-A	0.088	unknown	-
YJL221C	0.087	unknown	-
YIL169C	0.087	unknown	-
YOR391C	0.086	unknown	-
YDR542W	0.086	unknown	-
YBR085C-A	0.086	unknown	-
YLR154W-C	0.085	unknown	-
YIL177C	0.085	unknown	-
YIL046W-A	0.085	unknown	-
YNL036W	0.085	non-essential	20092473
YNL042W-B	0.084	unknown	-
YGR240C-A	0.084	unknown	-
YBL111C	0.084	unknown	-
YNL130C-A	0.084	non-essential	19004802
YPR204W	0.083	unknown	-
YOL161C	0.083	unknown	-
YCR108C	0.083	unknown	-
YOR381W-A	0.082	unknown	-
tK(UUU)D	0.082	unknown	-
tH(GUG)K	0.082	unknown	-
tG(GCC)F2	0.082	unknown	-
tE(UUC)P	0.082	unknown	-
tE(UUC)C	0.082	unknown	-
snR61	0.082	unknown	-
snR55	0.082	unknown	-
YBL113C	0.081	unknown	-
YPL279C	0.08	unknown	-
YOL073C	0.08	unknown	-
YKL219W	0.08	unknown	-
YPL277C	0.079	unknown	-
YJL223C	0.079	unknown	-
YOL052C-A	0.079	non-essential	17107617
YDR493W	0.079	non-essential	15716499
YJR085C	0.078	unknown	-
YOR020W-A	0.077	unknown	-
YOL157C	0.077	unknown	-
YER076C	0.077	non-essential	8953036
YEL070W	0.077	non-essential	8953036
YHL049C	0.075	unknown	-
YDR524C-B	0.075	unknown	-
YIL158W	0.075	non-essential	15716499
YNL146C-A	0.074	unknown	-
YLL066C	0.074	unknown	-
YNR076W	0.073	unknown	-
YMR194C-B	0.071	unknown	-
YLR462W	0.071	unknown	-
YJL225C	0.071	unknown	-
YIL174W	0.071	unknown	-
YGL006W-A	0.071	unknown	-
YGL007C-A	0.07	unknown	-
YMR325W	0.068	unknown	-
YBL112C	0.068	unknown	-
YPL282C	0.067	unknown	-
YIL002W-A	0.067	unknown	-
YEL075C	0.066	unknown	-
YPR202W	0.065	unknown	-
YML133C	0.065	unknown	-
YLL067C	0.065	unknown	-
YAL064W	0.065	unknown	-
YAL063C	0.064	non-essential	7502576
YPR203W	0.063	unknown	-
